# Supplementary material for: Highly Expressed miR-375 is not an Intracellular Oncogene in Merkel Cell Polyomavirus-Associated Merkel Cell Carcinoma
Source: Cancers (Basel). 2020 Feb 25;12(3):529. doi: 10.3390/cancers12030529 (PMC7139599; doi:10.3390/cancers12030529)
Supplement: Supplementary file 1 [file cancers-12-00529-s001.zip]

Archive with 9 entries (8 files):
- Suppl. files/
- Suppl. files/Suppl. table 2.xlsx
- __MACOSX/Suppl. files/._Suppl. table 2.xlsx
- Suppl. files/.DS_Store
- __MACOSX/Suppl. files/._.DS_Store
- Suppl. files/Suppl. Figures miR-375 kd. 23.12.2019 KF.pdf
- __MACOSX/Suppl. files/._Suppl. Figures miR-375 kd. 23.12.2019 KF.pdf
- Suppl. files/Suppl. table 1.xlsx
- __MACOSX/Suppl. files/._Suppl. table 1.xlsx
